# Supplementary material for: Bilateral vestibulopathy affects spatial and temporal perception
Source: PLoS One. 2025 Nov 6;20(11):e0336108. doi: 10.1371/journal.pone.0336108 (PMC12591442; doi:10.1371/journal.pone.0336108)
Supplement: S1 Text — (TXT) [file pone.0336108.s001.txt]

	patients		controls
Angle perception
90deg	19,09	18,77	4,08	14,07
180deg	5,43	21,61	-1,44	21,29
270deg	-8,75	27,81	-2,82	23,28
360deg	-16,09	31,87	-8,13	26,85
Distance perception
100cm	-20,86	20,01	-9,00	11,48
200cm	-27,38	27,88	-14,40	24,69
300cm	-42,90	38,42	-18,82	32,11
400cm	-54,97	41,11	-22,74	35,79
500cm	-73,96	58,32	-24,77	49,31
600cm	-86,38	59,40	-25,81	54,18
Duration perception
2sec	0,11	0,67	0,53	0,42
3sec	0,10	1,05	0,77	0,49
5sec	0,13	1,53	1,15	0,82
7sec	0,09	1,78	1,43	0,85
10sec	0,09	3,13	2,03	1,91
Ttiangle completion task
Distance error (cm)	38,11	22,08	16,14	8,81
Angle Error (deg)	19,62	12,04	9,66	6,04
